# Supplementary material for: Adherent-Invasive Escherichia coli (AIEC) in Crohn’s Disease: A Bibliometric Analysis of 25 Years of Research (1999–2025)
Source: Microorganisms. 2026 May 24;14(6):1183. doi: 10.3390/microorganisms14061183 (PMC13304388; doi:10.3390/microorganisms14061183)
Supplement: Supplementary file 1 [file microorganisms-14-01183-s001.zip]

Archive with 1 entries (1 files):
- microorganisms-4224852-supplementary.pdf
